# Supplementary material for: Public Perceptions on the Policy of Electronic Cigarettes as Medical Products on Twitter
Source: Int J Environ Res Public Health. 2023 Feb 1;20(3):2618. doi: 10.3390/ijerph20032618 (PMC9915110; doi:10.3390/ijerph20032618)
Supplement: Supplementary file 1 [file ijerph-20-02618-s001.zip]

Archive with 1 entries (1 files):
- ijerph-2128356-supplementary.pdf
